# Supplementary material for: Time-Course and Tissue-Specific Molecular Responses to Acute Thermal Stress in Japanese Mantis Shrimp Oratosquilla oratoria
Source: Int J Mol Sci. 2023 Jul 26;24(15):11936. doi: 10.3390/ijms241511936 (PMC10419158; doi:10.3390/ijms241511936)
Supplement: Supplementary file 1 [file ijms-24-11936-s001.zip › Table S1.xlsx]

## Sheet: data
Samples	Raw reads	Raw bases	Clean reads	Clean bases	Clean Q30	Clean Q20	Clean GC	Mapping rate (%)
Mus-0h-1	25508422	7652526600	24469914	7340974200	90.62	96.12	47.135	0.7757
Mus-0h-2	22598485	6779545500	21854364	6556309200	90.46	96.02	49.37	0.8192
Mus-0h-3	23143430	6943029000	22332849	6699854700	90.255	95.89	49.69	0.8228
Mus-0.5h-1	21059809	6317942700	20422966	6126889800	89.915	95.815	48.955	0.8029
Mus-0.5h-2	25644331	7693299300	24817715	7445314500	91.21	96.225	48.975	0.7998
Mus-0.5h-3	26127312	7838193600	25267881	7580364300	90.94	96.39	49.65	0.8186
Mus-6h-1	26870779	8061233700	25865873	7759761900	91.09	96.28	48.885	0.8112
Mus-6h-2	21590276	6477082800	20753530	6226059000	90.98	96.335	49.285	0.8113
Mus-6h-3	22825228	6847568400	21837422	6551226600	90.995	96.3	48.65	0.8095
Mus-12h-1	22158959	6647687700	21567487	6470246100	91.555	96.355	49.275	0.8316
Mus-12h-2	24556467	7366940100	23687143	7106142900	91.635	96.655	49.495	0.8196
Mus-12h-3	24626778	7388033400	23615400	7084620000	88.065	96.59	48.7	0.794
Hp-0h-1	22975075	6892522500	21799370	6539811000	92.585	94.87	46.595	0.7869
Hp-0h-2	21301955	6390586500	20488043	6146412900	92.74	97.275	42.77	0.6677
Hp-0h-3	31396497	9418949100	29822981	8946894300	93.46	97.55	45.87	0.7808
Hp-0.5h-1	27249023	8174706900	24705105	7411531500	93.945	97.605	46.15	0.7538
Hp-0.5h-2	22285429	6685628700	20646031	6193809300	93.72	97.435	45.965	0.747
Hp-0.5h-3	28861937	8658581100	26520814	7956244200	93.425	97.55	46.18	0.7548
Hp-6h-1	26093713	7828113900	24682292	7404687600	93.04	97.385	45.085	0.7642
Hp-6h-2	25451265	7635379500	24187295	7256188500	93.32	97.515	45.265	0.7704
Hp-6h-3	26376169	7912850700	25090571	7527171300	93.285	97.505	45.46	0.7804
Hp-12h-1	23214369	6964310700	22174309	6652292700	92.2	96.995	45.755	0.7691
Hp-12h-2	21541006	6462301800	20589127	6176738100	91.845	96.84	44.915	0.7543
Hp-12h-3	24424972	7327491600	22655130	6796539000	92.575	97.16	46.28	0.7741
Gi-0h-1	24356180	7306854000	23534341	7060302300	91.065	96.36	43.665	0.6575
Gi-0h-2	23915259	7174577700	23143338	6943001400	89.53	95.605	43.105	0.6449
Gi-0h-3	27200085	8160025500	26180631	7854189300	89.845	95.785	43.505	0.639
Gi-0.5h-1	26309792	7892937600	25433974	7630192200	90.815	96.195	43.965	0.6063
Gi-0.5h-2	28737830	8621349000	28098014	8429404200	90.98	96.28	43.295	0.606
Gi-0.5h-3	27399117	8219735100	26671183	8001354900	90.565	96.07	43.12	0.6073
Gi-6h-1	24428437	7328531100	23532991	7059897300	90.905	96.295	44.185	0.6369
Gi-6h-2	23589720	7076916000	22740546	6822163800	90.615	96.165	43.345	0.632
Gi-6h-3	23904204	7171261200	23137582	6941274600	89.81	95.8	43.415	0.637
Gi-12h-1	25211060	7563318000	24317900	7295370000	91.04	96.39	43.895	0.6483
Gi-12h-2	24389892	7316967600	23649260	7094778000	90.82	96.24	43.54	0.6497
Gi-12h-3	25820812	7746243600	24849751	7454925300	90.6	96.19	43.635	0.6438
