# Supplementary material for: Time-Course and Tissue-Specific Molecular Responses to Acute Thermal Stress in Japanese Mantis Shrimp Oratosquilla oratoria
Source: Int J Mol Sci. 2023 Jul 26;24(15):11936. doi: 10.3390/ijms241511936 (PMC10419158; doi:10.3390/ijms241511936)
Supplement: Supplementary file 1 [file ijms-24-11936-s001.zip › Table S2.xlsx]

## Sheet: A.Functional DETs in Gi
Category	Id	UniProt annotation	Gene Symbol	log2FC
				Gi-0.5h	Gi-6h	Gi-12h
Immune	Proteinases/Proteinase inhibitors
	transcript/55235/f2p0/1108	Digestive cysteine proteinase 2	CTSL	1.1782	1.22	1.95
	transcript/11672/f9p0/4263	Cystatin-POGU1	CTSF #1	1.944
	transcript/13574/f17p0/4059	Cystatin-POGU1	CTSF #2	1.3549
	transcript/14061/f10p0/4015	Cystatin-POGU1	CTSF #3	1.3472
	transcript/31042/f2p0/2859	Cysteine proteinase	CTSF #4	1.2546	1.11	1.1
	transcript/5680/f15p0/5122	Alpha-2-macroglobulin	A2M	1.418
	transcript/6222/f4p0/5101	Murinoglobulin-1	MUG1	2.262	1.48
	transcript/8186/f9p0/4735	Murinoglobulin-2	MUG2	1.4311	1.35
	transcript/5517/f2p0/5305	Alpha-1-inhibitor 3	A1i3 #1	1.4722
	transcript/4742/f2p0/5446	Alpha-1-inhibitor 3	A1i3 #2	1.6553	2.39	2.35
	transcript/51221/f3p0/1424	Serine protease inhibitor	Serpinb	2.7514
	transcript/33140/f2p0/2727	Leukocyte elastase inhibitor	Serpinb1	1.7139
	transcript/41385/f3p0/2196	Leukocyte elastase inhibitor A	Serpinb1a	1.4623
	transcript/57382/f8p0/949	Kunitz-type serine protease inhibitor	VKT #1	1.107
	transcript/64068/f3p0/610	PI-stichotoxin-Hcr2e	VKT #2	1.07
	Cytokines
	transcript/45325/f10p0/1877	Astakine	Astakine	1.1164
	transcript/9656/f2p0/4590	Vascular endothelial growth factor receptor 1	FLT1 #1	1.0321	1.61	1.2
	transcript/6425/f2p0/5043	Vascular endothelial growth factor receptor 1	FLT1 #2	1.5155
	transcript/23658/f2p0/3296	Vascular endothelial growth factor receptor 3	FLT1 #3	2.5242
	transcript/15556/f2p0/3892	Hemicentin-1	HMCN1 #1	1.3234	-1.16
	transcript/22195/f2p0/3381	Hemicentin-1	HMCN1 #2	1.7942
Cell Signaling	SLCs
	transcript/12919/f2p0/4137	Sodium/glucose cotransporter 4	SLC5A1 #1	2.0277
	transcript/34818/f16p0/2612	Sodium/glucose cotransporter 4	SLC5A1 #2	1.9269	1.89	1.22
	transcript/37639/f2p0/2456	Sodium/glucose cotransporter 4	SLC5A1 #3	1.1942
	transcript/8091/f2p0/4761	Sodium-coupled monocarboxylate transporter 1	SLC5A8 #1	1.3404
	transcript/9690/f2p0/4522	Sodium-coupled monocarboxylate transporter 1	SLC5A8 #2	1.1814
	transcript/18617/f3p0/3643	Sodium-coupled monocarboxylate transporter 2	SLC5A12 #1	1.5486
	transcript/11062/f6p0/4335	Sodium-dependent phosphate transporter 1-B	SLC5A12 #2	2.21		1.73
	transcript/12761/f9p0/4135	Sodium- and chloride-dependent GABA transporter	SLC6A6S	1.049
	transcript/32692/f3p0/2740	Solute carrier family 13 member 2	SLC13A2	1.5234
	transcript/33341/f2p0/2726	Sialin	SLC17A5	1.4078	-1.35
	transcript/20729/f140p0/3462	Organic cation transporter protein	SLC22A4	1.5257	-1.63
	transcript/52870/f3p0/1300	ADP/ATP translocase 1	SLC25A4	1.1773
	transcript/53939/f3p0/1222	ADP/ATP translocase 1	SLC25A6	1.2064	1.01
	transcript/24826/f2p0/3228	Mitoferrin-2	SLC25A28 #1	1.9069
	transcript/5173/f4p0/5336	Mitoferrin-2	SLC25A28 #2	1.199
	transcript/5091/f5p0/5346	Mitochondrial folate transporter/carrier	SLC25A32 #1	2.3178
	transcript/23062/f64p0/3292	Mitochondrial folate transporter/carrier	SLC25A32 #2	1.7217
	transcript/24163/f2p0/3278	Proton-coupled amino acid transporter 1	SLC36A1	1.1853
	transcript/18642/f4p0/3609	Choline transporter-like protein 2	SLC44A2	1.8152
	TPP channels
	transcript/8278/f21p0/4705	Transient receptor potential channel	Pyrexia	1.4311
	Rel
	transcript/8564/f73p0/4523	NF-kappa-B p110	Rel	2.258	1.36
	Cact
	transcript/22752/f137p0/3245	NF-kappa-B inhibitor	Cact #1	1.4542
	transcript/45534/f3p0/1922	NF-kappa-B inhibitor	Cact#2	1.688
	MKNK2
	transcript/34021/f66p0/2657	MAP kinase-interacting serine/threonine-protein kinase 2	MKNK2 #1	3.8564	6.15	4.35
	transcript/8398/f5p0/4715	MAP kinase-interacting serine/threonine-protein kinase 2	MKNK2 #2	1.7641
	transcript/8556/f3p0/4681	MAP kinase-interacting serine/threonine-protein kinase 2	MKNK2 #3	1.1021
	transcript/9300/f2p0/4604	MAP kinase-interacting serine/threonine-protein kinase 2	MKNK2 #4	2.0477	1.91	2.09
Cytoskeleton	ACT
	transcript/51763/f2p0/1389	actin,cytoplasmic	ARDA	-3.3026
	transcript/53403/f8p0/1241	Actin	ACT #1	-16.6685
	transcript/47017/f3p0/1793	Actin	ACT #2	-16.3588
	transcript/47760/f2p0/1726	Actin, adductor muscle	ACT #3	-12.8192
	transcript/47151/f2p0/1770	Actin, adductor muscle	ACT #4	-11.8442
	transcript/55876/f2p0/1092	Actin, adductor muscle	ACT #5	1.6753
	transcript/27073/f2p0/3082	Actin,muscle-typeA2	ACT2 #1	-16.8947
	transcript/34082/f17p0/2663	Actin,muscle-typeA2	ACT2 #2	-12.6073	-12.61
	transcript/44124/f16p0/1961	Actin,muscle-typeA2	ACT2 #3	-5.8609	-5.28
	transcript/46062/f52p0/1843	Actin,muscle-typeA2	ACT2 #4	-15.2631
	transcript/53452/f2p0/1256	Actin,muscle-typeA2	ACT2 #5	-14.8525
	transcript/47251/f3p0/1764	Actin,muscle-typeA2	ACT2 #6	-15.2362
	transcript/50640/f2p0/1479	Actin,muscle-typeA2	ACT2 #7	-14.586
	transcript/53687/f3p0/1231	Actin-2	act-2b #1	-18.0347
	transcript/49765/f2p0/1611	Actin-2	act-2b #2	-11.7538
	transcript/51929/f86p0/1318	Actin-3,muscle-specific	ACT3 #1	-12.7468
	transcript/52191/f2p0/1345	Actin-3,muscle-specific	ACT3 #2	-16.5245
	transcript/59259/f2p0/847	Actin-5C	Act5C	-15.2726
	transcript/62963/f2p0/667	Actin-57B	Act57B #1	-11.4374
	transcript/47522/f31p0/1691	Actin-57B	Act57B #2	-15.8849
	transcript/45436/f19p0/1875	Actin-57B	Act57B #3	-16.5371
	transcript/52533/f3p0/1320	Actin-57B	Act57B #4	-10.4129
	transcript/49157/f3p0/1612	Actin-57B	Act57B #5	-14.8248
	transcript/52170/f26p0/1336	Actin-57B	Act57B #6	-17.8967
	transcript/52125/f100p0/1329	Actin-57B	Act57B #7	-15.1291
	transcript/53194/f3p0/1268	Actin-57B	Act57B #8	-15.9174
	transcript/54619/f2p0/1151	Actin-57B	Act57B #9	-9.5755
	transcript/53494/f2p0/1240	Actin-57B	Act57B #10	-14.5828
	transcript/51644/f5p0/1378	Actin-57B	Act57B #11	-19.0733
	transcript/53672/f2p0/1232	Actin-57B	Act57B #12	-16.8947
	Mhcs
	transcript/1779/f7p0/6650	Myosin heavy chain, muscle	Mhc #1	-15.7099
	transcript/1916/f2p0/6613	Myosin heavy chain, muscle	Mhc #2	-15.2476
	transcript/977/f5p0/6925	Myosin heavy chain, muscle	Mhc #3	-11.9056	-11.91
	transcript/1565/f6p0/6705	Myosin heavy chain, muscle	Mhc #4	-15.7197
	transcript/1654/f2p0/6694	Myosin heavy chain, muscle	Mhc #5	-11.6558
	transcript/1663/f3p0/6676	Myosin heavy chain, muscle	Mhc #6	-14.2819
	transcript/1739/f2p0/6719	Myosin heavy chain, muscle	Mhc #7	-14.2593
	transcript/1765/f4p0/6670	Myosin heavy chain, muscle	Mhc #8	-15.4531
	transcript/2044/f3p0/6561	Myosin heavy chain, muscle	Mhc #9	-12.7157
	transcript/2113/f3p0/6572	Myosin heavy chain, muscle	Mhc #10	-11.3554
	transcript/2769/f2p0/6275	Myosin heavy chain, muscle	Mhc #11	-15.6948
	transcript/2844/f6p0/6157	Myosin heavy chain, muscle	Mhc #12	-11.2703	-11.27
	transcript/4848/f2p0/5434	Myosin heavy chain, muscle	Mhc #13	-15.6757
	transcript/11826/f2p0/4252	Myosin heavy chain, muscle	Mhc #14	-11.6824
	transcript/13245/f3p0/4108	Myosin heavy chain, muscle	Mhc #15	-15.4708
	transcript/27220/f2p0/3076	Myosin heavy chain, muscle	Mhc #16	-14.5827
	transcript/51261/f3p0/1438	Myosin heavy chain, muscle	Mhc #17	-8.1059
	transcript/46248/f2p0/1849	Myosin heavy chain, muscle	Mhc #18	-12.5981
	transcript/46271/f3p0/1854	Myosin heavy chain, muscle	Mhc #19	-12.2477	-12.25
	transcript/28390/f8p0/2996	Myosin heavy chain, muscle	Mhc #20	-14.6455
	transcript/29198/f2p0/2962	Myosin heavy chain, muscle	Mhc #21	-16.2438
	transcript/1629/f3p0/6694	Myosin heavy chain, muscle	Mhc #22	-15.1984
	transcript/1068/f20p0/6827	Myosin heavy chain, muscle	Mhc #23	-12.7848	-12.78
	transcript/1071/f2p0/6881	Myosin heavy chain, muscle	Mhc #24	-12.3517
	transcript/1213/f2p0/6883	Myosin heavy chain, muscle	Mhc #25	-12.0656
	transcript/1255/f3p0/6764	Myosin heavy chain, muscle	Mhc #26	-15.52
	transcript/1322/f2p0/6793	Myosin heavy chain, muscle	Mhc #27	-1.5917
	transcript/1330/f2p0/6757	Myosin heavy chain, muscle	Mhc #28	-15.9759
	transcript/14643/f2p0/3996	Myosin heavy chain, muscle	Mhc #29	-12.6119
	transcript/1485/f6p0/6737	Myosin heavy chain, muscle	Mhc #30	-12.7731
	transcript/1590/f6p0/6713	Myosin heavy chain, muscle	Mhc #31	-16.6271
	transcript/1601/f2p0/6694	Myosin heavy chain, muscle	Mhc #32	-14.5503
	transcript/1666/f3p0/6702	Myosin heavy chain, muscle	Mhc #33	-15.3785
	transcript/1680/f9p0/6685	Myosin heavy chain, muscle	Mhc #34	-15.8866
	transcript/1690/f6p0/6674	Myosin heavy chain, muscle	Mhc #35	-15.9412
	transcript/1723/f3p0/6677	Myosin heavy chain, muscle	Mhc #36	-14.5832
	transcript/1785/f6p0/6660	Myosin heavy chain, muscle	Mhc #37	-14.3252
	transcript/1812/f24p0/6636	Myosin heavy chain, muscle	Mhc #38	-14.3878
	transcript/1817/f2p0/6656	Myosin heavy chain, muscle	Mhc #39	-14.7562
	transcript/1900/f4p0/6586	Myosin heavy chain, muscle	Mhc #40	-12.2238
	transcript/1942/f3p0/6609	Myosin heavy chain, muscle	Mhc #41	-14.4263
	transcript/1957/f2p0/6640	Myosin heavy chain, muscle	Mhc #42	-12.7006
	transcript/1975/f2p0/6679	Myosin heavy chain, muscle	Mhc #43	-14.3063
	transcript/2022/f2p0/6579	Myosin heavy chain, muscle	Mhc #44	-12.4598
	transcript/2124/f8p0/6526	Myosin heavy chain, muscle	Mhc #45	-11.573	-11.57
	transcript/21626/f2p0/3431	Myosin heavy chain, muscle	Mhc #46	-12.348
	transcript/2163/f5p0/6498	Myosin heavy chain, muscle	Mhc #47	-11.4182
	transcript/2182/f2p0/6514	Myosin heavy chain, muscle	Mhc #48	-11.4182	-11.42
	transcript/2204/f2p0/6520	Myosin heavy chain, muscle	Mhc #49	-15.5872
	transcript/3581/f3p0/5964	Myosin heavy chain, muscle	Mhc #50	-14.3401
	transcript/4045/f2p0/5692	Myosin heavy chain, muscle	Mhc #51	-12.5659
	transcript/5116/f3p0/5356	Myosin heavy chain, muscle	Mhc #52	-14.4222	-14.42
	transcript/5272/f2p0/5321	Myosin heavy chain, muscle	Mhc #53	-11.9586
	transcript/5984/f2p0/5129	Myosin heavy chain, muscle	Mhc #54	-11.7013
	transcript/6714/f3p0/4964	Myosin heavy chain, muscle	Mhc #55	-14.8417
	transcript/7139/f11p0/4905	Myosin heavy chain, muscle	Mhc #56	-15.0963
	transcript/864/f2p0/6953	Myosin heavy chain, muscle	Mhc #57	-12.2228	-12.22
	transcript/48192/f2p0/1697	Myosin heavy chain, muscle	Mhc #58	-14.8223
	transcript/17170/f2p0/3762	Myosin heavy chain, muscle	Mhc #59	-16.7596
	transcript/20074/f2p0/3601	Myosin heavy chain, muscle	Mhc #60	-15.4438
	transcript/4036/f2p0/5703	Myosin heavy chain, muscle	Mhc #61	-11.6618
	transcript/123/f2p0/8869	Myosin heavy chain, muscle	Mhc #62	-11.6707
	transcript/1999/f2p0/6602	Myosin heavy chain, muscle	Mhc #63	-9.285
	transcript/12668/f13p0/4148	Myosin heavy chain, muscle	Mhc #64	-9.6926
	transcript/14017/f2p0/4057	Myosin heavy chain, muscle	Mhc #65	-5.6696
	transcript/14995/f9p0/3918	Myosin heavy chain, muscle	Mhc #66	-11.4512	-11.45
	MLCs
	transcript/50400/f10p0/1481	Myosin light chain	MLC1 #1	-18.0666
	transcript/51781/f2p0/1457	Myosin light chain	MLC1 #2	-16.8925
	transcript/53314/f3p0/1259	Myosin light chain	MLC1 #3	-14.8577
	transcript/54856/f3p0/1139	Myosin light chain	MLC1 #4	-16.0415
	MLRs
	transcript/41344/f2p0/2206	Myosin regulatory light chain 2	MLR #1	-1.4659
	transcript/44476/f3p0/1929	Myosin regulatory light chain 2	MLR #2	-16.2472
	transcript/45400/f60p0/1859	Myosin regulatory light chain 2	MLR #3	-12.3521
	transcript/47718/f8p0/1722	Myosin regulatory light chain 2	MLR #4	-12.14
	transcript/48092/f2p0/1694	Myosin regulatory light chain 2	MLR #5	-14.2659
	transcript/48268/f3p0/1680	Myosin regulatory light chain 2	MLR #6	-11.2428	-11.24
	transcript/48849/f4p0/1633	Myosin regulatory light chain 2	MLR #7	-12.2595
	transcript/49114/f5p0/1607	Myosin regulatory light chain 2	MLR #8	-9.3178
	transcript/52961/f2p0/1221	Myosin regulatory light chain 2	MLR #9	-10.4235
	transcript/55224/f3p0/1110	Myosin regulatory light chain 2	MLR #10	-13.5047	-4.46
	transcript/49805/f2p0/1603	Myosin regulatory light chain 2	MLR #11	-12.183
	transcript/58826/f3p0/868	Myosin regulatory light chain 2	MLR #12	-12.7192
	Paramyosin
	transcript/10316/f4p0/4447	Paramyosin	Prm #1	-14.3711
	transcript/23877/f3p0/3281	Paramyosin	Prm #2	-11.737
	transcript/32049/f4p0/2775	Paramyosin	Prm #3	-16.0005
	transcript/41273/f2p0/2201	Paramyosin	Prm #4	-12.2147
	transcript/5321/f4p0/5303	Paramyosin	Prm #5	-11.6104
	transcript/6989/f2p0/4941	Paramyosin	Prm #6	-12.7889
	transcript/26289/f2p0/3145	Paramyosin	Prm #7	-12.7454
	transcript/38036/f3p0/2426	Paramyosin	Prm #8	-15.8755
	TPM
	transcript/34031/f299p0/2551	Tropomyosin	TM1 #1	-4.6324
	transcript/52019/f5p0/1362	Tropomyosin	TM1 #2	-14.2992	-14.3
	transcript/53600/f10p0/1225	Tropomyosin	TM1 #3	-11.5167
	transcript/54113/f7p0/1222	Tropomyosin	TM1 #4	-12.6817
	transcript/54783/f9p0/1140	Tropomyosin	TM1 #5	-11.9884
	transcript/55334/f5p0/1102	Tropomyosin	TM1 #6	-12.38
	transcript/50220/f2p0/1525	Tropomyosin	TM1 #7	-1.62
	transcript/45288/f12p0/1908	Tropomyosin	TM1 #8	-4.5476	-3.2
	transcript/57029/f2p0/978	Tropomyosin	TM1 #9	-7.5242
	transcript/38675/f2p0/2399	Tropomyosin	TM1 #10	-3.9544
	transcript/37423/f3p0/2468	Tropomyosin	TM1 #11	-11.4129
	transcript/55600/f15p0/1045	Tropomyosin	TM1 #12	-11.535
	Troponin
	transcript/36381/f38p0/2486	Troponin T	TNT #1	-18.4709
	transcript/37002/f4p0/2491	Troponin T	TNT #2	-12.2025
	transcript/37465/f3p0/2464	Troponin T	TNT #3	-12.664
	transcript/38359/f2p0/2407	Troponin T	TNT #4	-13.2722
	transcript/38839/f4p0/2367	Troponin T	TNT #5	-16.0432
	transcript/39159/f6p0/2341	Troponin T	TNT #6	-12.9169
	transcript/41900/f2p0/2156	Troponin T	TNT #7	-16.5924
	transcript/45927/f2p0/1886	Troponin T	TNT #8	-12.5216
	transcript/46526/f3p0/1811	Troponin T	TNT #9	-11.7398	-11.74
	transcript/48043/f3p0/1790	Troponin T	TNT #10	-12.7916
	transcript/49614/f21p0/1540	Troponin T	TNT #11	-16.4897
	transcript/54266/f14p0/1168	Troponin C	TNNC2 #1	-5.2542
	transcript/42573/f16p0/2065	Troponin C	TNNC2 #2	-3.6091
	transcript/54862/f50p0/1060	Troponin C	TNNCA #1	-11.5523
	transcript/52307/f5p0/1378	Troponin C	TNNCA #2	-12.6257
	transcript/48403/f2p0/1603	Troponin C	TNNCA #3	-15.3951
	transcript/49780/f13p0/1571	Troponin C	TNNCA #4	-16.809
	transcript/51718/f6p0/1396	Troponin C	TNNCA #5	-14.7053
	transcript/37047/f4p0/2486	Troponin I	TNNI #1	-7.415
	transcript/51596/f3p0/1396	Troponin I	TNNI #2	-16.52
	transcript/52178/f5p0/1301	Troponin I	TNNI #3	-15.097
	transcript/52374/f35p0/1322	Troponin I	TNNI #4	-11.2086
	transcript/52634/f2p0/1314	Troponin I	TNNI #5	-12.8357
	transcript/53647/f35p0/1225	Troponin I	TNNI #6	-15.3112
	transcript/54677/f5p0/1140	Troponin I	TNNI #7	-11.6824
	transcript/55238/f5p0/1115	Troponin I	TNNI #8	-10.5854
	Microtubule-associated protein
	transcript/22156/f6p0/3368	Microtubule-associated tumor suppressor 1 homolog A	mtus1a #1	1.7439
	transcript/23868/f2p0/3315	Microtubule-associated tumor suppressor 1 homolog A	mtus1a #2	1.8422
	transcript/228/f2p0/8231	Microtubule-actin cross-linking factor 1	Macf1	1.8198	3.13
	transcript/572/f2p0/7357	Microtubule-associated protein	futsch	1.88	1.28
	Tubulin
	transcript/10114/f30p0/4421	Tubulin-folding cofactor B	TBCB #1	2.2298	2.19
	transcript/4082/f10p0/5658	Tubulin-folding cofactor B	TBCB #2	1.2822	2.21
	transcript/4102/f2p0/5673	Tubulin-folding cofactor B	TBCB #3	1.3398	2.49
	transcript/7148/f2p0/4906	Tubulin-folding cofactor B	TBCB #4	1.2784	3.04
Metabolism	PEPCK
	transcript/54414/f2p0/1172	Phosphoenolpyruvate carboxykinase	Pepck #1		-2.18	-1.44
	transcript/45773/f2p0/1875	Phosphoenolpyruvate carboxykinase	Pepck #2		-1.64	-1.49
	transcript/34493/f97p0/2516	Phosphoenolpyruvate carboxykinase	PCK1 #1		-2.56	-1.71
	transcript/40295/f3p0/2269	Phosphoenolpyruvate carboxykinase	PCK1 #2		-2.2	-2.49
	transcript/31859/f2p0/2813	Phosphoenolpyruvate carboxykinase	PCK1 #3		-2.01
	transcript/39238/f4p0/2363	Phosphoenolpyruvate carboxykinase	PCK1 #4		-1.7
	transcript/37142/f3p0/2482	Phosphoenolpyruvate carboxykinase	PCK1 #5	-1.1595	-1.46
	transcript/37703/f12p0/2440	Phosphoenolpyruvate carboxykinase	PCK1 #6		-1.28	-1.23
	transcript/51562/f2p0/1404	Phosphoenolpyruvate carboxykinase	PCK2 #1	-2.122		-2.64
	transcript/40925/f2p0/2236	Phosphoenolpyruvate carboxykinase	PCK2 #2			-2.3
	transcript/38209/f2p0/2506	Phosphoenolpyruvate carboxykinase	PCK2 #3			-1.4
	transcript/55357/f2p0/1098	Phosphoenolpyruvate carboxykinase	PCK2 #4		-2.17	-1.68
	PC
	transcript/822/f3p0/7046	Pyruvate carboxylase	PC #1		-1.41
	transcript/640/f42p0/7084	Pyruvate carboxylase	PC #2		-1.39
	transcript/737/f5p0/7065		PC #3		-1.28

## Sheet: B.Functional DETs in Hp
Category	Id	UniProt annotation	Gene Symbol	log2FC
				Hp-0.5h	Hp-6h	Hp-12h
Immune	APLPs
	transcript/2371/f5p0/6390	Apolipophorins	APLP #1	1.62
	transcript/2434/f3p0/6375	Apolipophorins	APLP #2	1.93
	transcript/328/f3p0/7866	Apolipophorins	APLP #3	1.97
	transcript/53/f7p0/9454	Apolipophorins	APLP #4	1.18
	RPPs
	transcript/32320/f2p0/2715	NLR family CARD domain-containing protein 4	NLRC4		3.28	1.43
	transcript/13120/f2p0/4113	Fibronectin type-III domain-containing protein 3A	FND3A		1.32	1.54
	transcript/23051/f4p0/3302	Techylectin-5B	TL5B		4.24
	transcript/41058/f2p0/2221	lysin motif-containing protein	LYSM1		1.15
	Nuclear transcription factor
	transcript/3319/f2p0/5926	Nuclear transcription factor Y subunit alpha	NFYA #1		1.29
	transcript/14476/f5p0/3987	Nuclear transcription factor Y subunit alpha	NFYA #2		1.22
	transcript/48026/f3p0/1710	Nuclear transcription factor Y subunit beta	NFYB		1.31
	FOSLN
	transcript/44939/f8p0/1938	fos-like antigen	FOSLN #1	1.83	2	1.7
	transcript/9077/f2p0/4610	fos-like antigen	FOSLN #2		1.73
	transcript/12448/f2p0/4189	fos-like antigen	FOSLN #3		1.37
	DDX3X
	transcript/6122/f35p0/5104	ATP-dependent RNA helicase	DDX3X #1		17.17	17.6
	transcript/33129/f2p0/2724	ATP-dependent RNA helicase	DDX3X #2		2.59	2.76
	transcript/2242/f2p0/6492	ATP-dependent RNA helicase	DDX3X #3	1.69	2.54	2.84
	transcript/6623/f6p0/4993	ATP-dependent RNA helicase	DDX3X #4	-11.11	1.88	1.95
	PPIF
	transcript/12704/f4p0/4143	peptidyl-prolyl isomerase F	PPIF #1		11.11
	transcript/18917/f2p0/3638	peptidyl-prolyl isomerase F	PPIF #2		1.77
	transcript/58108/f23p0/895	peptidyl-prolyl isomerase F	PPIF #3		1.75	2.51
	IRAK
	transcript/41748/f3p0/2178	Interleukin-1 receptor-associated kinase 4	IRAK4		1.12	1.43
Cell Signaling	G-proteins
	transcript/27680/f6p0/3044	Guanine nucleotide exchange factor	VAV2		9.48
	transcript/45348/f2p0/1928	Guanine nucleotide-binding protein	GNG12		1.28
	transcript/57763/f2p0/930	Guanine nucleotide-binding protein subunit beta-2-like 1	GBLP		1.16	1.64
	Ca2+ transporting ATPase
	transcript/14270/f8p0/4008	Calcium-transporting ATPase	Ca-P60A #1		16.24
	transcript/13839/f7p0/4042	Calcium-transporting ATPase	Ca-P60A #2		11.87
	transcript/15473/f2p0/3913	Calcium-transporting ATPase	Ca-P60A #3	4.32	4.79
	transcript/15316/f2p0/3927	Calcium-transporting ATPase	Ca-P60A #4		3.95
	transcript/15571/f3p0/3915	Calcium-transporting ATPase	Ca-P60A #5		3.46
	transcript/15061/f2p0/3946	Calcium-transporting ATPase	Ca-P60A #6		2.95
	transcript/14633/f2p0/4014	Calcium-transporting ATPase	Ca-P60A #7		1.94
	transcript/17988/f2p0/3699	Calcium-transporting ATPase	Ca-P60A #8		16.59
	transcript/43860/f2p0/2076	Calcium-transporting ATPase	Ca-P60A #9	-11.15	1.97
	transcript/52837/f2p0/1297	Calcium-transporting ATPase	Ca-P60A #10		1.77
	TLNs
	transcript/671/f2p0/7120	Talin-1	TLN1		1.77	1.91
	transcript/160/f2p0/8589	Talin-2	TLN2		1.59	1.8
	AKT
	transcript/21116/f2p0/3462	RAC serine/threonine-protein kinase	AKT		1.31

## Sheet: C.Functional DETs in Mus
Category	Id	UniProt Annotation	Gene Symbol	log2FC
				Mus-0.5h	Mus-6h	Mus-12h
Cytoskeleton	ACT
	transcript/54198/f3p0/1190	Actin-2	act-2b	-1.14	-1.5468
	transcript/52191/f2p0/1345	Actin-3	ACT3	-1.4	-1.5656	-1.5013
	transcript/45436/f19p0/1875	Actin-57B	Act57B #1	-1.19	-1.0301
	transcript/52125/f100p0/1329	Actin-57B	Act57B #2	-1.4	-1.3316	-1.2322
	Mhcs
	transcript/123/f2p0/8869	Myosin heavy chain, muscle	Mhc #1	-1.59	-2.6729	-2.2269
	transcript/11972/f3p0/4228	Myosin heavy chain, muscle	Mhc #2	-1.8
	transcript/6395/f9p0/5035	Myosin heavy chain, muscle	Mhc #3	-1.82	-2.0314	-2.3747
	transcript/37480/f2p0/2460	Myosin heavy chain, muscle	Mhc #4	-1.86		-2.8008
	transcript/6714/f3p0/4964	Myosin heavy chain, muscle	Mhc #5	-4.82	-3.5807
	transcript/3836/f2p0/5759	Myosin heavy chain, muscle	Mhc #6	-5.97	-6.6272
	MLCs
	transcript/54359/f3p0/1198	Myosin light chain	MLC1 #1	-4.15
	transcript/51314/f16p0/1409	Myosin light chain	MLC1 #2	-1.24	-1.5992	-1.9767
	transcript/15648/f24p0/3860	Myosin light chain	MLC1 #3	-1.34	-2.7073	-2.192
	transcript/6318/f2p0/5080	Myosin light chain	MLC1 #4	-1.52	-3.1561	-2.3753
	transcript/53899/f5p0/1202	Myosin light chain	MLC1 #5	-4.26
	transcript/54629/f2p0/1152	Myosin light chain	MLC1 #6	-4.58
	Paramyosin
	transcript/10316/f4p0/4447	Paramyosin	Prm	-2.1		-1.7057
	Troponin
	transcript/55548/f2p0/1089	Troponin I	TNNI	-9.01	-7.7482	-8.3247
	transcript/59029/f3p0/853	Troponin C	TNNC2	-2.29	-2.8569
Ubiquitin- mediated proteolysis	transcript/7064/f2p0/4924	Ubiquitin-protein ligase E3C	UBE3C #1		3.0244	2.9321
	transcript/7333/f53p0/4762	Ubiquitin-protein ligase E3C	UBE3C #2		1.2993	1.2867
	transcript/8750/f2p0/4667	Ubiquitin-protein ligase E3A	UBE3A #1	1.2	1.517
	transcript/61648/f5p0/719	Ubiquitin-protein ligase E3A	UBE3A #2			1.843
	transcript/35605/f2p0/2571	Ubiquitin-conjugating enzyme E2A	UBC1		1.231	1.6347
	transcript/26025/f41p0/3090	Ubiquitin domain-containing protein	UBFD1		1.2442
	transcript/46208/f14p0/1832	Ubiquitin carboxyl-terminal hydrolase 5	UBP5			1.0675
	transcript/26003/f13p0/3085	Ubiquitin carboxyl-terminal hydrolase 14	UBP14		1.8123	2.0357
	transcript/4645/f27p0/5464	E3 ubiquitin-protein ligase	Syvn1-a	1.18		1.6615
	transcript/2797/f10p0/6173	E3 ubiquitin-protein ligase	Sudx		1.3352	1.268
	transcript/30280/f3p0/2903	E3 ubiquitin-protein ligase	SMURF2			1.755
	transcript/18257/f3p0/3682	E3 ubiquitin-protein ligase	HERC4			2.211
	transcript/42605/f58p0/2068	E3 ubiquitin-protein ligase	RNF41			1.5938
	transcript/10131/f7p0/4447	E5 ubiquitin-protein ligase	UBR2		1.2731
	transcript/36040/f3p0/2542	E3 ubiquitin-protein ligase	Mdm2 #1		2.4294	2.5292
	transcript/26110/f2p0/3146	E3 ubiquitin-protein ligase	Mdm2 #2		2.2591	2.384
	transcript/2120/f2p0/6555	E3 ubiquitin-protein ligase	HUWE1 #1	1.26	1.457	1.3662
	transcript/4308/f13p0/5524	E3 ubiquitin-protein ligase	HUWE1 #2			1.3352
	transcript/27202/f2p0/3100	E3 ubiquitin-protein ligase	HUWE1 #3		1.2781	1.3097
	transcript/5166/f2p0/5336	E3 ubiquitin-protein ligase	HUWE1 #4		1.3111	1.3344
	transcript/3219/f2p0/6011	E3 ubiquitin-protein ligase	MYCBP2 #1			1.0024
	transcript/38/f2p0/9880	E4 ubiquitin-protein ligase	MYCBP2 #2		1.105	1.1171
	transcript/31480/f4p0/2830	Polyubiquitin-A	UBIQ1 #1	1.74	2.0194	1.6872
	transcript/17389/f9p0/3741	Polyubiquitin-A	UBIQ1 #2	1.21	1.8053	1.5559
	transcript/24783/f2p0/3226	Cullin-1	CUL1		1.3421	1.594
	transcript/25942/f12p0/3134	Cullin-2	CUL2			1.0088
	transcript/33565/f2p0/2704	Cullin-5	CUL5 #1	2.52	3.1254	3.3221
	transcript/23133/f5p0/3317	Cullin-5	CUL5 #2	2.1	2.7916	2.4873
	transcript/16778/f4p0/3776	Cullin-5	CUL5 #3	1.74	1.8789
Proteasome	transcript/56850/f5p0/989	20S proteasome subunit alpha 6	PSMA1			1.0344
	transcript/57410/f8p0/941	20S proteasome subunit alpha 2	PSMA2			1.0101
	transcript/55290/f10p0/1099	20S proteasome subunit beta 2	PSMB7			1.102
	transcript/60249/f7p0/788	20S proteasome subunit beta 1	PSMB6			1.0837
	transcript/48375/f27p0/1602	26S protease regulatory subunit 4	RPT2		1.0877	1.1964
	transcript/48992/f22p0/1591	26S protease regulatory subunit 6A	RPT5		1.2577	1.499
	transcript/49905/f14p0/1510	26S protease regulatory subunit 6B	RPT3		1.1859	1.424
	transcript/48150/f19p0/1665	26S protease regulatory subunit 7	RPT1			1.0693
	transcript/51481/f14p0/1401	26S protease regulatory subunit 8	PRT6		1.063	1.3145
	transcript/52061/f22p0/1332	26S protease regulatory subunit 10B	RPT4		1.1696	1.315
	transcript/30404/f21p0/2865	26S proteasome non-ATPase regulatory subunit 1	RPN2		1.2463	1.2816
	transcript/28001/f25p0/3003	26S proteasome non-ATPase regulatory subunit 2	RPN1		1.334	1.3762
	transcript/38431/f5p0/2381	26S proteasome non-ATPase regulatory subunit 3	RPN3		1.4135	1.4869
	transcript/49800/f6p0/1539	26S proteasome non-ATPase regulatory subunit 4	RPN10		1.3532	1.4934
	transcript/51050/f11p0/1409	26S proteasome non-ATPase regulatory subunit 6	RPN7		1.329	1.4782
	transcript/53857/f4p0/1205	26S proteasome non-ATPase regulatory subunit 7	RPN8		1.3045	1.5027
	transcript/55920/f13p0/1035	26S proteasome non-ATPase regulatory subunit 8	RPN12			1.2253
	transcript/59371/f2p0/832	26S proteasome non-ATPase regulatory subunit 9	PSMD9			1.6211
	transcript/41842/f17p0/2159	26S proteasome non-ATPase regulatory subunit 11	RPN6		1.3786	1.5245
	transcript/44567/f14p0/1954	26S proteasome non-ATPase regulatory subunit 13	RPN9			1.1717
	transcript/55673/f5p0/1073	26S proteasome non-ATPase regulatory subunit 14	RPN11		1.3962	1.4841
	transcript/4037/f5p0/5626	Proteasome activator complex subunit 4	PSME4 #1	2.35	1.7777
	transcript/4031/f5p0/5685	Proteasome activator complex subunit 4	PSME4 #2		1.342	2.2366
