# Supplementary material for: Time-Course and Tissue-Specific Molecular Responses to Acute Thermal Stress in Japanese Mantis Shrimp Oratosquilla oratoria
Source: Int J Mol Sci. 2023 Jul 26;24(15):11936. doi: 10.3390/ijms241511936 (PMC10419158; doi:10.3390/ijms241511936)
Supplement: Supplementary file 1 [file ijms-24-11936-s001.zip › Table S3.xlsx]

## Sheet: A. lightgreen module & Gi-0.5h
GO Id	Term	Term class	Qvalue
GO:0016714	oxidoreductase activity, acting on paired donors, with incorporation or reduction of molecular oxygen, reduced pteridine as one donor, and incorporation of one atom of oxygen	Molecular Function	1.13e-07
GO:0016597	amino acid binding	Molecular Function	3.33e-06
GO:0004252	serine-type endopeptidase activity	Molecular Function	5.74e-06
GO:0008531	riboflavin kinase activity	Molecular Function	6.08e-06
GO:0031406	carboxylic acid binding	Molecular Function	9.65e-06
GO:0043177	organic acid binding	Molecular Function	9.65e-06
GO:0030414	peptidase inhibitor activity	Molecular Function	1.27e-05
GO:0061134	peptidase regulator activity	Molecular Function	1.27e-05
GO:0006072	glycerol-3-phosphate metabolic process	Biological Process	1.4e-05
GO:0046168	glycerol-3-phosphate catabolic process	Biological Process	1.4e-05
GO:0052646	alditol phosphate metabolic process	Biological Process	2.82e-05
GO:0004857	enzyme inhibitor activity	Molecular Function	3.39e-05
GO:0008236	serine-type peptidase activity	Molecular Function	3.39e-05
GO:0017171	serine hydrolase activity	Molecular Function	3.39e-05
GO:0004497	monooxygenase activity	Molecular Function	3.66e-05
GO:0022857	transmembrane transporter activity	Molecular Function	4.87e-05
GO:0006771	riboflavin metabolic process	Biological Process	5.11e-05
GO:0009231	riboflavin biosynthetic process	Biological Process	5.11e-05
GO:0042726	flavin-containing compound metabolic process	Biological Process	5.11e-05
GO:0042727	flavin-containing compound biosynthetic process	Biological Process	5.11e-05
GO:0004616	phosphogluconate dehydrogenase (decarboxylating) activity	Molecular Function	0.000147822
GO:0005215	transporter activity	Molecular Function	0.000147822
GO:0005261	cation channel activity	Molecular Function	0.000423038
GO:1901136	carbohydrate derivative catabolic process	Biological Process	0.000490411
GO:0008677	2-dehydropantoate 2-reductase activity	Molecular Function	0.000543452
GO:0009968	negative regulation of signal transduction	Biological Process	0.000771895
GO:0048585	negative regulation of response to stimulus	Biological Process	0.000771895
GO:0010648	negative regulation of cell communication	Biological Process	0.000789286
GO:0023057	negative regulation of signaling	Biological Process	0.000789286
GO:0005216	ion channel activity	Molecular Function	0.000806605
GO:0015267	channel activity	Molecular Function	0.000806605
GO:0022803	passive transmembrane transporter activity	Molecular Function	0.000806605
GO:0022838	substrate-specific channel activity	Molecular Function	0.000806605
GO:0004175	endopeptidase activity	Molecular Function	0.000907283
GO:0030234	enzyme regulator activity	Molecular Function	0.00176097
GO:0046434	organophosphate catabolic process	Biological Process	0.00195556
GO:0004867	serine-type endopeptidase inhibitor activity	Molecular Function	0.00261258
GO:0016705	oxidoreductase activity, acting on paired donors, with incorporation or reduction of molecular oxygen	Molecular Function	0.00705561
GO:0016614	oxidoreductase activity, acting on CH-OH group of donors	Molecular Function	0.0113733
GO:0032801	receptor catabolic process	Biological Process	0.017725
GO:0098772	molecular function regulator	Molecular Function	0.0185679
GO:0004866	endopeptidase inhibitor activity	Molecular Function	0.0185679
GO:0061135	endopeptidase regulator activity	Molecular Function	0.0185679
GO:0019076	viral release from host cell	Biological Process	0.0205455
GO:0055085	transmembrane transport	Biological Process	0.0205455
GO:0033644	host cell membrane	Cellular Component	0.0209008
GO:0044218	other organism cell membrane	Cellular Component	0.0209008
GO:0044279	other organism membrane	Cellular Component	0.0209008
GO:0018995	host	Cellular Component	0.0209008
GO:0043657	host cell	Cellular Component	0.0209008
GO:0044215	other organism	Cellular Component	0.0209008
GO:0044216	other organism cell	Cellular Component	0.0209008
GO:0044217	other organism part	Cellular Component	0.0209008
GO:0043112	receptor metabolic process	Biological Process	0.0217956
GO:0070011	peptidase activity, acting on L-amino acid peptides	Molecular Function	0.0224178
GO:0009110	vitamin biosynthetic process	Biological Process	0.0242129
GO:0042364	water-soluble vitamin biosynthetic process	Biological Process	0.0242129
GO:0008233	peptidase activity	Molecular Function	0.029751
GO:0003682	chromatin binding	Molecular Function	0.029751
GO:0016616	oxidoreductase activity, acting on the CH-OH group of donors, NAD or NADP as acceptor	Molecular Function	0.0311215
GO:0009055	electron carrier activity	Molecular Function	0.0366078
GO:0016491	oxidoreductase activity	Molecular Function	0.0389934
GO:0006766	vitamin metabolic process	Biological Process	0.0402226
GO:0006767	water-soluble vitamin metabolic process	Biological Process	0.0402226
GO:0016773	phosphotransferase activity, alcohol group as acceptor	Molecular Function	0.0475472

## Sheet: B. Black module & Hp-0.5h
GO Id	Term	Term class	Qvalue
GO:0016491	oxidoreductase activity	Molecular Function	1.04e-16
GO:0003824	catalytic activity	Molecular Function	2.8e-13
GO:0008237	metallopeptidase activity	Molecular Function	1.48e-08
GO:0004222	metalloendopeptidase activity	Molecular Function	2.37e-07
GO:0008061	chitin binding	Molecular Function	7.49e-07
GO:0005319	lipid transporter activity	Molecular Function	1.61e-06
GO:0008233	peptidase activity	Molecular Function	1.12e-05
GO:0070011	peptidase activity, acting on L-amino acid peptides	Molecular Function	1.21e-05
GO:0033925	mannosyl-glycoprotein endo-beta-N-acetylglucosaminidase activity	Molecular Function	4.4e-05
GO:0004553	hydrolase activity, hydrolyzing O-glycosyl compounds	Molecular Function	4.4e-05
GO:0016798	hydrolase activity, acting on glycosyl bonds	Molecular Function	7.93e-05
GO:0006030	chitin metabolic process	Biological Process	0.000137847
GO:1901071	glucosamine-containing compound metabolic process	Biological Process	0.000137847
GO:0006040	amino sugar metabolic process	Biological Process	0.000204855
GO:0006022	aminoglycan metabolic process	Biological Process	0.00109117
GO:0008152	metabolic process	Biological Process	0.00109117
GO:0008238	exopeptidase activity	Molecular Function	0.00121282
GO:0004175	endopeptidase activity	Molecular Function	0.00155232
GO:0006508	proteolysis	Biological Process	0.00232852
GO:0008716	D-alanine-D-alanine ligase activity	Molecular Function	0.00312906
GO:0006869	lipid transport	Biological Process	0.00350206
GO:0016758	transferase activity, transferring hexosyl groups	Molecular Function	0.00459299
GO:0008236	serine-type peptidase activity	Molecular Function	0.00464466
GO:0017171	serine hydrolase activity	Molecular Function	0.00464466
GO:0010876	lipid localization	Biological Process	0.0047123
GO:0005576	extracellular region	Cellular Component	0.00543279
GO:0005975	carbohydrate metabolic process	Biological Process	0.0062621
GO:0004611	phosphoenolpyruvate carboxykinase activity	Molecular Function	0.0101404
GO:0004185	serine-type carboxypeptidase activity	Molecular Function	0.0101404
GO:0004180	carboxypeptidase activity	Molecular Function	0.0104501
GO:0008241	peptidyl-dipeptidase activity	Molecular Function	0.0292209
GO:0003989	acetyl-CoA carboxylase activity	Molecular Function	0.0306561
GO:0016421	CoA carboxylase activity	Molecular Function	0.0306561
GO:0016885	ligase activity, forming carbon-carbon bonds	Molecular Function	0.0306561
GO:0016757	transferase activity, transferring glycosyl groups	Molecular Function	0.0322139
GO:0016831	carboxy-lyase activity	Molecular Function	0.0474837
GO:0020037	heme binding	Molecular Function	0.0488057

## Sheet: C. salmon module & Gi-6h
GO Id	Term	Term class	Qvalue
GO:0012505	endomembrane system	Cellular Component	1.64e-07
GO:0005783	endoplasmic reticulum	Cellular Component	2.83e-07
GO:0030126	COPI vesicle coat	Cellular Component	3.26e-06
GO:0030137	COPI-coated vesicle	Cellular Component	3.26e-06
GO:0030663	COPI-coated vesicle membrane	Cellular Component	3.26e-06
GO:0005798	Golgi-associated vesicle	Cellular Component	7.57e-05
GO:0030660	Golgi-associated vesicle membrane	Cellular Component	7.57e-05
GO:0098588	bounding membrane of organelle	Cellular Component	0.00010907
GO:0005787	signal peptidase complex	Cellular Component	0.000140247
GO:0051082	unfolded protein binding	Molecular Function	0.000230651
GO:0044432	endoplasmic reticulum part	Cellular Component	0.000345825
GO:0031090	organelle membrane	Cellular Component	0.000381335
GO:0006465	signal peptide processing	Biological Process	0.000706628
GO:0045454	cell redox homeostasis	Biological Process	0.000706628
GO:0006457	protein folding	Biological Process	0.000706628
GO:0044444	cytoplasmic part	Cellular Component	0.000785527
GO:0000139	Golgi membrane	Cellular Component	0.000913431
GO:0043227	membrane-bounded organelle	Cellular Component	0.000913431
GO:0043231	intracellular membrane-bounded organelle	Cellular Component	0.000913431
GO:0005737	cytoplasm	Cellular Component	0.00125723
GO:0016209	antioxidant activity	Molecular Function	0.00127651
GO:0005789	endoplasmic reticulum membrane	Cellular Component	0.00175823
GO:0042175	nuclear outer membrane-endoplasmic reticulum membrane network	Cellular Component	0.00175823
GO:0004812	aminoacyl-tRNA ligase activity	Molecular Function	0.00649405
GO:0016875	ligase activity, forming carbon-oxygen bonds	Molecular Function	0.00649405
GO:0016876	ligase activity, forming aminoacyl-tRNA and related compounds	Molecular Function	0.00649405
GO:0030120	vesicle coat	Cellular Component	0.00815324
GO:0030135	coated vesicle	Cellular Component	0.00815324
GO:0030662	coated vesicle membrane	Cellular Component	0.00815324
GO:0012506	vesicle membrane	Cellular Component	0.00971557
GO:0030659	cytoplasmic vesicle membrane	Cellular Component	0.00971557
GO:0044433	cytoplasmic vesicle part	Cellular Component	0.00971557
GO:0005509	calcium ion binding	Molecular Function	0.00974901
GO:0061630	ubiquitin protein ligase activity	Molecular Function	0.00974901
GO:0061659	ubiquitin-like protein ligase activity	Molecular Function	0.00974901
GO:0030117	membrane coat	Cellular Component	0.00988102
GO:0048475	coated membrane	Cellular Component	0.00988102
GO:0044431	Golgi apparatus part	Cellular Component	0.00988102
GO:0016023	cytoplasmic, membrane-bounded vesicle	Cellular Component	0.00988102
GO:0031988	membrane-bounded vesicle	Cellular Component	0.00988102
GO:0031410	cytoplasmic vesicle	Cellular Component	0.00988102
GO:0031982	vesicle	Cellular Component	0.00988102
GO:0005794	Golgi apparatus	Cellular Component	0.0104332
GO:0015035	protein disulfide oxidoreductase activity	Molecular Function	0.0120257
GO:0015036	disulfide oxidoreductase activity	Molecular Function	0.0120257
GO:0098805	whole membrane	Cellular Component	0.0127488
GO:0098796	membrane protein complex	Cellular Component	0.0134417
GO:0045184	establishment of protein localization	Biological Process	0.0157397
GO:0008104	protein localization	Biological Process	0.0172316
GO:0006518	peptide metabolic process	Biological Process	0.0172316
GO:0006418	tRNA aminoacylation for protein translation	Biological Process	0.0172316
GO:0043038	amino acid activation	Biological Process	0.0172316
GO:0043039	tRNA aminoacylation	Biological Process	0.0172316
GO:0019725	cellular homeostasis	Biological Process	0.0172316
GO:0015031	protein transport	Biological Process	0.0172316
GO:0033036	macromolecule localization	Biological Process	0.0172316
GO:0043603	cellular amide metabolic process	Biological Process	0.0196844
GO:0051032	nucleic acid transmembrane transporter activity	Molecular Function	0.0197238
GO:0051033	RNA transmembrane transporter activity	Molecular Function	0.0197238
GO:0016874	ligase activity	Molecular Function	0.0197238
GO:0000120	RNA polymerase I transcription factor complex	Cellular Component	0.0222167
GO:0005668	RNA polymerase transcription factor SL1 complex	Cellular Component	0.0222167
GO:0005788	endoplasmic reticulum lumen	Cellular Component	0.0222167
GO:0042592	homeostatic process	Biological Process	0.0252282
GO:0016667	oxidoreductase activity, acting on a sulfur group of donors	Molecular Function	0.0266025

## Sheet: D. darkred module & Hp-6h
GO Id	Term	Term class	Qvalue
GO:0003756	protein disulfide isomerase activity	Molecular Function	0.000218418
GO:0016864	intramolecular oxidoreductase activity, transposing S-S bonds	Molecular Function	0.000218418
GO:0004553	hydrolase activity, hydrolyzing O-glycosyl compounds	Molecular Function	0.000773454
GO:0016798	hydrolase activity, acting on glycosyl bonds	Molecular Function	0.000773454
GO:0016671	oxidoreductase activity, acting on a sulfur group of donors, disulfide as acceptor	Molecular Function	0.00081148
GO:0016667	oxidoreductase activity, acting on a sulfur group of donors	Molecular Function	0.00136098
GO:0004568	chitinase activity	Molecular Function	0.00136098
GO:0016860	intramolecular oxidoreductase activity	Molecular Function	0.00492233
GO:0006032	chitin catabolic process	Biological Process	0.00781071
GO:0046348	amino sugar catabolic process	Biological Process	0.00781071
GO:1901072	glucosamine-containing compound catabolic process	Biological Process	0.00781071
GO:1901565	organonitrogen compound catabolic process	Biological Process	0.00781071
GO:0016998	cell wall macromolecule catabolic process	Biological Process	0.00781071
GO:0006026	aminoglycan catabolic process	Biological Process	0.0121684
GO:0044036	cell wall macromolecule metabolic process	Biological Process	0.0196812
GO:0071554	cell wall organization or biogenesis	Biological Process	0.0261205
GO:1901136	carbohydrate derivative catabolic process	Biological Process	0.0277669
GO:0004037	allantoicase activity	Molecular Function	0.0286406
GO:0008964	phosphoenolpyruvate carboxylase activity	Molecular Function	0.0286406
GO:0004649	poly(ADP-ribose) glycohydrolase activity	Molecular Function	0.0346894
GO:0016813	hydrolase activity, acting on carbon-nitrogen (but not peptide) bonds, in linear amidines	Molecular Function	0.0476253

## Sheet: E. tan module & Mus_12h 
GO Id	Term	Term class	Qvalue
GO:0004298	threonine-type endopeptidase activity	Molecular Function	3.62491e-28
GO:0070003	threonine-type peptidase activity	Molecular Function	3.62491e-28
GO:0005839	proteasome core complex	Cellular Component	1.97147e-26
GO:0000502	proteasome complex	Cellular Component	5.47144e-25
GO:0030163	protein catabolic process	Biological Process	5.07683e-19
GO:0044257	cellular protein catabolic process	Biological Process	1.07017e-16
GO:0051603	proteolysis involved in cellular protein catabolic process	Biological Process	1.07017e-16
GO:0009057	macromolecule catabolic process	Biological Process	5.4814e-16
GO:0044265	cellular macromolecule catabolic process	Biological Process	4.91474e-14
GO:0019773	proteasome core complex, alpha-subunit complex	Cellular Component	6.71435e-13
GO:1901575	organic substance catabolic process	Biological Process	5.64899e-12
GO:0009056	catabolic process	Biological Process	5.73749e-11
GO:0044248	cellular catabolic process	Biological Process	1.68276e-10
GO:0006508	proteolysis	Biological Process	2.93217e-08
GO:0006511	ubiquitin-dependent protein catabolic process	Biological Process	6.41651e-08
GO:0019941	modification-dependent protein catabolic process	Biological Process	6.41651e-08
GO:0043632	modification-dependent macromolecule catabolic process	Biological Process	6.41651e-08
GO:0004175	endopeptidase activity	Molecular Function	2.1756e-07
GO:0070011	peptidase activity, acting on L-amino acid peptides	Molecular Function	2.31745e-07
GO:0008233	peptidase activity	Molecular Function	3.69898e-07
GO:0009378	four-way junction helicase activity	Molecular Function	1.50232e-05
GO:0044267	cellular protein metabolic process	Biological Process	5.82332e-05
GO:0019538	protein metabolic process	Biological Process	0.000176614
GO:0003724	RNA helicase activity	Molecular Function	0.000274569
GO:0003678	DNA helicase activity	Molecular Function	0.000466006
GO:0006310	DNA recombination	Biological Process	0.0017742
GO:0044260	cellular macromolecule metabolic process	Biological Process	0.00444833
GO:0016787	hydrolase activity	Molecular Function	0.00588958
GO:0004386	helicase activity	Molecular Function	0.00823298
GO:0043170	macromolecule metabolic process	Biological Process	0.0107652
GO:0032991	macromolecular complex	Cellular Component	0.0118058
GO:0002949	tRNA threonylcarbamoyladenosine modification	Biological Process	0.011976
GO:0070525	tRNA threonylcarbamoyladenosine metabolic process	Biological Process	0.011976
GO:0003723	RNA binding	Molecular Function	0.0137721
GO:0043234	protein complex	Cellular Component	0.0194336
GO:0005622	intracellular	Cellular Component	0.025162
GO:0034660	ncRNA metabolic process	Biological Process	0.0433266
GO:0016887	ATPase activity	Molecular Function	0.0458151
GO:0005515	protein binding	Molecular Function	0.0480829
