# Supplementary material for: Time-Course and Tissue-Specific Molecular Responses to Acute Thermal Stress in Japanese Mantis Shrimp Oratosquilla oratoria
Source: Int J Mol Sci. 2023 Jul 26;24(15):11936. doi: 10.3390/ijms241511936 (PMC10419158; doi:10.3390/ijms241511936)
Supplement: Supplementary file 1 [file ijms-24-11936-s001.zip › Table S4.xlsx]

## Sheet: DETs_translation & metabolism
Category	Id	UniProt Annotation	Gene symbol	log2FC
				Gi-0.5h	Gi-6h	Gi-12h	Hp-0.5h	Hp-6h	Hp-12h	Mus-0.5h	Mus-6h	Mus-12h
Translation	EIFs
	transcript/55822/f3p0/1065	Eukaryotic translation initiation factor 2 subunit 2	EIF2S2					1.34	1.48
	transcript/16902/f2p0/3764	Eukaryotic translation initiation factor 2C	ELF2C #1		1.09	1.05
	transcript/14300/f7p0/3990	Eukaryotic translation initiation factor 2C	ELF2C #2		1.02	1.07
	transcript/35488/f7p0/2533	Eukaryotic translation initiation factor 3 subunit J	EIF3J	1.2231	1.47	1.57		1.23	1.25
	transcript/47178/f2p0/1775	Eukaryotic translation initiation factor 3 subunit L	EIF3L		1.89	1.85		1.78	1.75
	transcript/38793/f35p0/2346	Eukaryotic initiation factor 4A-II	EIF4A	1.8365	3.84	4.04		3.27	3.68		2.0458	2.2302
	transcript/53405/f10p0/1246	Eukaryotic translation initiation factor 4E-1A	EIF4E		1.28	1.1
	transcript/14300/f7p0/3990	Eukaryotic translation initiation factor 4 gamma 3	EIF4G #1		1.02	1.07
	transcript/46025/f3p0/1868	Eukaryotic translation initiation factor 4 gamma 3	EIF4G #2		1.42							1.1782
	EFs
	transcript/19336/f12p0/3589	Elongation factor-like GTPase 1	EFL1		1.5			1.04		1.08		1.4646
	transcript/39412/f4p0/2338	Elongation factor 1-alpha	EEF1A #1	-5.7673		-4.22
	transcript/50369/f2p0/1508	Elongation factor 1-alpha	EEF1A #2	-1.6775
	transcript/41021/f3p0/2224	Elongation factor 1-alpha	EEF1A #3	-8.132		-5.73
	SNUs
	transcript/57864/f4p0/892	U4/U6 small nuclear ribonucleoprotein	SNU13 #1		2.88	1.81		3	2.99		1.6264	1.8488
	transcript/67865/f3p0/457	U4/U6 small nuclear ribonucleoprotein	SNU13 #2		2.81	2.05		2.83	2.85		1.7318	2.3372
Metabolism	MDH
	transcript/21638/f2p0/3428	Malate dehydrogenase	MDH		-2.36	-1.75	-5.05
	transcript/47430/f3p0/1762	Malate dehydrogenase	MDH1			-1.17
	ND
	transcript/58498/f2p0/886	NADH-ubiquinone oxidoreductase chain 1	mt:ND1 #1				-1.49
	transcript/56900/f272p0/929	NADH-ubiquinone oxidoreductase chain 1	mt:ND1 #2							-1.16	-1.381	-1.41
	transcript/55420/f3p0/1107	NADH-ubiquinone oxidoreductase chain 2	mt:ND2 #1	-1.4965	-1.63	-1.25	-1.19	-1.08		-1.2	-1.6078	-1.4085
	transcript/51926/f37p0/1351	NADH-ubiquinone oxidoreductase chain 2	mt:ND2 #2	-1.4693			-1.42			-2.23	-1.2451	-2.0547
	transcript/56123/f2p0/1040	NADH-ubiquinone oxidoreductase chain 2	mt:ND2 #3							-1.21	-1.944	-1.965
	transcript/66937/f9p0/486	NADH-ubiquinone oxidoreductase chain 3	mt:ND3	-4.789	-2.5	-2.31	-2.03			-4.18	-4.2382	-3.992
	transcript/56595/f2p0/970	NADH-ubiquinone oxidoreductase chain 4	mt:ND4 #1	-11.2877	-11.29
	transcript/47557/f631p0/1631	NADH-ubiquinone oxidoreductase chain 4	mt:ND4 #2							-1.34	-1.3865	-1.5726
	transcript/47431/f25p0/1727	NADH-ubiquinone oxidoreductase chain 5	mt:ND5							-1.37	-1.3991	-1.7234
	ATP synthase
	transcript/27750/f2p0/3055	ATP synthase subunit beta, mitochondrial	ATPb #1	-1.673	-1.93			-1.59
	transcript/28281/f3p0/3015	ATP synthase subunit beta, mitochondrial	ATPb #2	-1.4966
