# Supplementary material for: Time-Course and Tissue-Specific Molecular Responses to Acute Thermal Stress in Japanese Mantis Shrimp Oratosquilla oratoria
Source: Int J Mol Sci. 2023 Jul 26;24(15):11936. doi: 10.3390/ijms241511936 (PMC10419158; doi:10.3390/ijms241511936)
Supplement: Supplementary file 1 [file ijms-24-11936-s001.zip › Table S5.xlsx]

## Sheet: Primers
Transcript Id	Gene Symbol	Primer sequence (5’ to 3’)
transcript/20729/f140p0/3462	ORCT	Forward:	ACCGAGTGGGACCTGGTATGTG
		Reverse:	CGTGGCGATGTAGAGCAGTGAG
transcript/42991/f26p0/2035	PDI6	Forward:	GGAGTCCGTGGATTCCCTACAA
		Reverse:	CTCCCGATGTCTTGCCCTTTCT
transcript/4626/f2p0/5488	ClOT	Forward:	CAACTACGCTTCATCAGTCCACA
		Reverse:	GGTCACAACCACCATCTCCTCC
transcript/20081/f2p0/3558	ATP6V0A1	Forward:	GTCAGAACTTGGCGAGATTGGA
		Reverse:	CTCAGGCAGACTTACCTCATCG
transcript/46343/f45p0/1760	CCT6	Forward:	GCACAACTTCTACTGTCCTCCTC
		Reverse:	CATTTCCTCCTTCAACCTCATAC
transcript/38259/f2p0/2410	HSPA5	Forward:	TCCAGGTATTTGAAGGTGAACG
		Reverse:	TTCGGCAGACACTTGAAGGATA
transcript/36366/f522p0/2432	HSP83	Forward:	CAAGAACGACAGAACGCTCACC
		Reverse:	GATCCACCAGCAGCAGACTCCC
transcript/48992/f22p0/1591	PSMC3	Forward:	GAATGTGTCCTCCTGTGTCAAT
		Reverse:	CGACGAAGAGCAATCATACCA
/	18S	Forward:	GAAGGATTGACAGATTGAGAG
		Reverse:	GTAGCGACGGACACATAT
